# Supplementary material for: Detecting Deoxyhemoglobin in Spinal Cord Vasculature of the Experimental Autoimmune Encephalomyelitis Mouse Model of Multiple Sclerosis Using Susceptibility MRI and Hyperoxygenation
Source: PLoS One. 2015 May 18;10(5):e0127033. doi: 10.1371/journal.pone.0127033 (PMC4436315; doi:10.1371/journal.pone.0127033)
Supplement: S1 Table — (XLSX) [file pone.0127033.s001.xlsx]

## Sheet: Sheet1
Type of EAE	EAE clinical score
peak	8
peak	10
peak	8
peak	6
peak	2
peak	6
peak	4
peak	1
peak	1
long-term	9
long-term	8
long-term	4
long-term	5
long-term	no scoring done
average (peak EAE)	5.11111
SD (peak EAE)	3.29562
SEM (peak EAE)	1.09854
average (long-term EAE)	6.5
SD (long-term EAE)	2.38048
SEM (long-term EAE)	1.19024
