# Supplementary material for: Detecting Deoxyhemoglobin in Spinal Cord Vasculature of the Experimental Autoimmune Encephalomyelitis Mouse Model of Multiple Sclerosis Using Susceptibility MRI and Hyperoxygenation
Source: PLoS One. 2015 May 18;10(5):e0127033. doi: 10.1371/journal.pone.0127033 (PMC4436315; doi:10.1371/journal.pone.0127033)
Supplement: S2 Table — (XLSX) [file pone.0127033.s002.xlsx]

## Sheet: Sheet1
Animal	RR (30% O2)	RR (100% O2)	temp (30% O2)	temp (100% O2)
naïve control	110	61	36.3	36.1
naïve control	72	99	36.1	36.1
naïve control	81	106	36.1	36.1
naïve control	99	117	36	36.1
peak EAE	94	115	36.3	36.3
peak EAE	104	87	36	36.1
peak EAE	71	80	36.2	36.3
naïve control	103	91	37	37
naïve control	133	106	37	37
naïve control	108	123	37	37.1
naïve control	93	97	37	37
long-term EAE	89	81	37.1	37
long-term EAE	118	109	37	37.3
long-term EAE	120	110	37	37
long-term EAE	105	119	37	37
long-term EAE	100	115	37	37
peak EAE	84	89	37	37
peak EAE	83	80	36.5	36.5
peak EAE	114	98	36.6	36.5
peak EAE	115	116	36.6	36.6
average for all animals	99.8	99.95	36.64	36.655
SD for all animals	16.5198	16.5513	0.412183	0.423612
SEM for all animals	3.69395	3.70098	0.0921669	0.0947226
