# Supplementary material for: Detecting Deoxyhemoglobin in Spinal Cord Vasculature of the Experimental Autoimmune Encephalomyelitis Mouse Model of Multiple Sclerosis Using Susceptibility MRI and Hyperoxygenation
Source: PLoS One. 2015 May 18;10(5):e0127033. doi: 10.1371/journal.pone.0127033 (PMC4436315; doi:10.1371/journal.pone.0127033)
Supplement: S3 Table — (XLSX) [file pone.0127033.s003.xlsx]

## Sheet: Researchers 1 & 2 data combined
Animal	# of lesions with 30% O2	total # of lesions seen with 30% O2 that change with 100% O2	lesions that disappear	lesions that get less dark but do not disappear completely	lesions that get hyperintense	difference between 30% and 100% (regardless of response)
naïve control	4.5	3.5	2	1	0.5	1
naïve control	10.5	10	3.5	1.5	5	0.5
naïve control	5.5	5	1.5	3	0.5	0.5
naïve control	8.5	3.5	2	1	0.5	5
naïve control	12	10.5	2	7	1.5	1.5
naïve control	10.5	10	4	5.5	0.5	0.5
naïve control	5.5	5	2.5	1.5	1	0.5
naïve control	7.5	7	3.5	2	1.5	0.5
naïve control	10	9	6.5	0.5	2	1
peak EAE	12	9	3.5	5.5	0	3
peak EAE	18.5	16	7	8.5	0.5	2.5
peak EAE	18.5	13	2	10.5	0.5	5.5
peak EAE	18.5	5	2	3	0	13.5
peak EAE	14	6	4	2	0	8
peak EAE	9	2.5	0.5	2	0	6.5
peak EAE animal excluded	22.5	1	1	0	0	21.5
total for all control animals	74.5	63.5	27.5	23	13
percent of total		85.2349	36.9128	30.8725	17.4497
percent of lesions that changed			43.3071	36.2205	20.4724	100
total for all peak EAE animals	90.5	51.5	19	31.5	1
percent of total		56.9061	20.9945	34.8066	1.10497
percent of lesions that changed			36.8932	61.165	1.94175	100
average # of lesions seen at 30% (control)	8.27778	std dev (control)	2.67057	SEM (control)	0.89019
average # of lesions seen at 30% (peak EAE)	15.0833	std dev (peak EAE)	4.06714	SEM (peak EAE)	1.6604
average # of lesions that do NOT change in appearance with 100% O2 (control)	1.22222	std dev (control)	1.46012	SEM (control)	0.486706
average # of lesions that do NOT change in appearance with 100% O2 (peak EAE)	6.5	std dev (peak EAE)	4.01248	SEM (peak EAE)	1.63809
1. avg # of lesions that disappear after 100% O2 (control)	3.05556		1. avg # of lesions that disappear after 100% O2 (peak EAE)	3.16667
SD	1.55009		SD	2.25093
SEM	0.516697		SEM	0.918937
2. avg # of lesions that get less dark (control)	2.55556		2. avg # of lesions that get less dark (peak EAE)	5.25
SD	2.24227		SD	3.58818
SEM	0.747424		SEM	1.46487
3. avg # of lesions that become hyperintense (control)	1.44444		3. avg # of lesions that become hyperintense (peak EAE)	0.166667
SD	1.44578		SD	0.258199
SEM	0.481926		SEM	0.105409
